# Supplementary material for: Drivers of Methotrexate Polyglutamate Concentration in Erythrocytes: Insights from Immune-Mediated Inflammatory Diseases and Pediatric Acute Lymphoblastic Leukemia
Source: Pharmaceuticals (Basel). 2026 Feb 4;19(2):267. doi: 10.3390/ph19020267 (PMC12943293; doi:10.3390/ph19020267)
Supplement: Supplementary file 1 [file pharmaceuticals-19-00267-s001.zip]

Archive with 1 entries (1 files):
- pharmaceuticals-4067562-supplementary.pdf
